# Supplementary material for: Determining the Effectiveness of Fibrin Sealants in Reducing Complications in Patients Undergoing Lateral Neck Dissection (DEFeND): A Randomised External Pilot Trial
Source: Cancers (Basel). 2023 Oct 20;15(20):5073. doi: 10.3390/cancers15205073 (PMC10605578; doi:10.3390/cancers15205073)
Supplement: Supplementary file 1 [file cancers-15-05073-s001.zip]

Archive with 5 entries (4 files):
- cancers-2575672-supplementary/
- cancers-2575672-supplementary/Supplementary Data S1. CONSORT Checklist.pdf
- cancers-2575672-supplementary/Supplementary Data S2. Patient Information Sheet.pdf
- cancers-2575672-supplementary/Supplementary Data S3 Missing data and outliers.pdf
- cancers-2575672-supplementary/Supplementary Data S4. Health Economic Analysis.pdf
